# Supplementary material for: Synthesis, Theoretical Calculation, and Biological Studies of Mono- and Diphenyltin(IV) Complexes of N-Methyl-N-hydroxyethyldithiocarbamate
Source: Molecules. 2022 May 5;27(9):2947. doi: 10.3390/molecules27092947 (PMC9105561; doi:10.3390/molecules27092947)
Supplement: Supplementary file 1 [file molecules-27-02947-s001.zip]

Archive with 1 entries (1 files):
- molecules-1687133-supplementary.pdf
